# Supplementary material for: Health surveillance indicators for diet and physical activity: what is available in European data sets for policy evaluation?
Source: Eur J Public Health. 2022 May 17;32(4):571–7. doi: 10.1093/eurpub/ckac043 (PMC9341672; doi:10.1093/eurpub/ckac043)
Supplement: ckac043_Supplementary_Data [file ckac043_supplementary_data.zip]

Archive with 2 entries (2 files):
- ejph-2021-05-om-0614-File003.docx
- ejph-2021-05-om-0614-File004.docx
